# Supplementary material for: Environmental Monitoring of PAHs Exposure, Biomarkers and Vital Status in Coke Oven Workers
Source: Int J Environ Res Public Health. 2020 Mar 25;17(7):2199. doi: 10.3390/ijerph17072199 (PMC7178092; doi:10.3390/ijerph17072199)
Supplement: Supplementary file 1 [file ijerph-17-02199-s001.zip]

Archive with 1 entries (1 files):
- ijerph-718255-supplementary.rar
